# Supplementary material for: Olive Leaf Extract Suppresses Sebogenesis and Inflammation via AKT/ERK and SREBP-1/PPAR-γ Signaling in Human Sebocytes
Source: Curr Issues Mol Biol. 2026 May 23;48(6):549. doi: 10.3390/cimb48060549 (PMC13298046; doi:10.3390/cimb48060549)
Supplement: Supplementary file 1 [file cimb-48-00549-s001.zip]

Archive with 1 entries (1 files):
- cimb-4283375-supplementary.pdf
